# Supplementary material for: Age-Dependent Neuroendocrine Signaling from Sensory Neurons Modulates the Effect of Dietary Restriction on Longevity of Caenorhabditis elegans
Source: PLoS Genet. 2017 Jan 20;13(1):e1006544. doi: 10.1371/journal.pgen.1006544 (PMC5291536; doi:10.1371/journal.pgen.1006544)
Supplement: S1 Table — (XLSX) [file pgen.1006544.s006.xlsx]

## Sheet: Sheet1
Strain	Genotype
N2	Wild-type Bristol isolate
DR40	daf-1(m40)
CB1287	daf-1(e1287)
CB1372	daf-7(e1372)
RB2302	daf-7(ok3125)
CB1376	daf-3(e1376)
RB2589	daf-3(ok3610)
DR114	daf-7(e1372);daf-3(e1376)
ZD907	daf-7(ok3125);daf-3(e1376)
ZD1641	daf-1(m40);daf-3(e1376)
KQ363	tdc-1 (ok914); daf-1(m40)
KQ364	daf-1 (m40); tbh-1 (ok1196)
DR213	daf-1(m40); daf-12(m20)
ZD1424	daf-1(m40) mgl-3(tm1766); mgl-1(tm1811)
ZD729	daf-7(ok3125);qdEx37[daf-7p::daf-7 + ges-1p::GFP]
ZD730	daf-7(ok3125);qdEx38[daf-7p::daf-7 + ges-1p::GFP]
ZD736	daf-7(ok3125);qdEx44[str-3p::daf-7 + ges-1::GFP]
ZD732	daf-7(ok3125);qdEx40[trx-1p::daf-7 + ges-1p::GFP]
KQ251	daf-1(m40); ftEx69[egl-3p::daf-1::GFP + odr-1::dsRED]
KQ256	daf-1(m40); ftEx74[glr-8p::daf-1::GFP + odr-1::dsRED]
KQ265	daf-1(m40); ftEx83[osm-6p::daf-1::GFP + odr-1::dsRED]
KQ280	daf-1(m40); ftEx98[daf-1p::daf-1::GFP + odr-1::dsRED]
KQ380	daf-1(m40); ftEx205[tdc-1p::daf-1:gfp + odr-1:dsRED]
FK181	ksIs2[daf-7p::GFP + rol-6(su1006)]
TY3856	cuIs5[myo-2 C183::GFP + pRF4(rol-6(su1006)]
TY3862	daf-7(e1372); cuIs5[myo-2 C183::GFP + pRF4(rol-6(su1006)]
OE3010	lin-15B(n765); ofEx4[BLH98p::lin-15(+) + trx-1::GFP]
CX3596	kyIs128[lin-15(+) + str-3::GFP]; lin-15B(n765)
TJ356	zIs356[daf-16p::daf-16a/b::GFP + rol-6(su1006)]
ZD1839	zIs356[daf-16p::daf-16a/b::GFP + rol-6(su1006)]; daf-7(e1372)
