# Supplementary material for: Age-Dependent Neuroendocrine Signaling from Sensory Neurons Modulates the Effect of Dietary Restriction on Longevity of Caenorhabditis elegans
Source: PLoS Genet. 2017 Jan 20;13(1):e1006544. doi: 10.1371/journal.pgen.1006544 (PMC5291536; doi:10.1371/journal.pgen.1006544)
Supplement: S2 Table — Results for individual lifespan assays with BD treatment. (XLSX) [file pgen.1006544.s007.xlsx]

## Sheet: BD
Experiments performed at 25° C
Genotype	Experiment #	Condition	Mean LS	N	Mean % change	p-value	Responds?	Note	KEY
N2	1	Fed	16.8	166				Graph shown in Fig. 1B		Positive extension, p <0.001 (unless transgenic, then p<0.05)
	1	BD	21.1	125	25.2	<0.001				Postitive extension, 0.01>p>0.001
	2	Fed	15.9	170						Negative or no extension (p>0.01)
	2	BD	19.9	143	25.8	<0.001
	3	Fed	16.5	148
	3	BD	21.4	112	29.4	<0.001
	4	Fed	17.1	157
	4	BD	18.9	135	11.1	<0.001
	5	Fed	16.9	124
	5	BD	18.7	126	11	0.012
	6	Fed	16.8	171
	6	BD	19.4	125	15.4	<0.001
	9	Fed	13.9	146
	9	BD	16.2	124	16.4	<0.001
	10	Fed	17	136
	10	BD	10.7	86	21.4	<0.001
daf-1(m40)	1	Fed	23	142
	1	BD	22.7	136	6.5	0.134
	3	Fed	17.2	168
	3	BD	17.1	162	-0.6	0.822
	5	Fed	18.1	131
	5	BD	16.6	139	-7.9	0.01
	6	Fed	17.7	135
	6	BD	18	147	2	0.503
	8	Fed	16	134				Graph shown in Fig. 2D
	8	BD	15.5	121	-3.1	0.414
	9	Fed	18.5	145
	9	BD	16.1	113	-12.7	0.001
	10	Fed	19.2	135
	10	BD	20	125	4.1	0.313
daf-1(e1287)	1	Fed	12.7	16
	1	BD	13	17	2.5	0.815
daf-7(e1372)	1	Fed	16.7	172				Graph shown in Fig. 1C
	1	BD	16.4	169	-1.8	0.451
	4	Fed	14	155
	4	BD	14.1	118	0.8	0.636
	6	Fed	14.3	109
	6	BD	13.4	112	-6	0.199
daf-7(ok3125)	2	Fed	13.7	161				Graph shown in Fig. 2A
	2	BD	13.2	153	-4	0.225
	4	Fed	13.9	123
	4	BD	13.6	56	-1.9	0.428
daf-3(e1376)	1	Fed	15.4	84
	1	BD	17.2	169	11.9	0.001
	4	Fed	15.8	156
	4	BD	17.9	135	13.8	<0.001
	6	Fed	16.7	150
	6	BD	18.7	109	11.8	<0.001
	9	Fed	17	130
	9	BD	19.2	77	13	<0.001
daf-3(ok3610)	4	Fed	15.7	155
	4	BD	17	178	8.2	<0.001
daf-1(m40);daf-3(e1376)	10	Fed	18.5	130
	10	BD	22	95	18.7	<0.001
daf-7(e1372);daf-3(e1376)	1	Fed	13.2	175				Graph shown in Fig. 1D
	1	BD	16.4	162	24.1	<0.001
	4	Fed	15.6	172
	4	BD	17.2	141	10	<0.001
	6	Fed	15.6	144
	6	BD	17.2	117	10	0.004
daf-7(ok3125);daf-3(e1376)	4	Fed	15.6	165
	4	BD	18.4	137	18.6	<0.001
	6	Fed	16.5	137
	6	BD	18.7	98	12.9	<0.001
daf-7(ok3125);qdEx37[pdaf-7::daf-7]	2	Fed	16.3	177				daf-7 rescue line 1, Graph shown in Fig. 2B
	2	BD	21.9	131	34.3	<0.001
daf-7(ok3125);qdEx38[pdaf-7::daf-7]	2	Fed	16.9	175				daf-7 rescue line 2, Graph shown in Fig. 2B
	2	BD	20.9	125	23.6	<0.001
daf-7(ok3215);qdEx44[pstr-3::daf-7]	2	Fed	17.1	116				daf-7 rescue ASI only, Graph shown in Fig. 2C
	2	BD	22.4	138	31.1	<0.001
daf-7(ok3125);qdEx40[ptrx-1::daf-7]	2	Fed	17.3	163				daf-7 rescue ASJ only, Graph shown in Fig. 2C
	2	BD	23.6	128	36.9	<0.001
daf-1(m40);ftEx98[pdaf-1::daf-1::GFP]	6	Fed	20.9	159				daf-1 rescue, endogenous promoter
	6	BD	22.5	108	7.5	0.013
	7	Fed	17.4	125
	7	BD	21	79	20.4	<0.001
	8	Fed	19.2	139				Graph shown in Fig. 2E
	8	BD	20.6	85	7.3	0.014
daf-1(m40);ftEx69[pegl-3::daf-1::GFP]	6	Fed	21.6	128				daf-1 rescue, >80 neurons
	6	BD	24.2	106	11.8	0.004
	8	Fed	18.9	122
	8	BD	21.2	97	12.1	0.003
daf-1(m40);ftEx83[posm-6::daf-1::GFP]	7	Fed	16	100				daf-1 rescue, 56 ciliated neurons
	7	BD	15.4	106	-3.8	0.194
	8	Fed	17.6	91
	8	BD	17.9	90	1.7	0.62
daf-1(m40);ftEx74[pglr-8::daf-1::GFP]	7	Fed	19.6	93				daf-1 rescue, 25 pharyngeal & interneurons
	7	BD	19.6	103	0.2	0.654
	8	Fed	17.4	89
	8	BD	18	97	3.5	0.416
daf-1(m40);ftEx205[ptdc-1::daf-1::GFP]	7	Fed	17.3	119				daf-1 rescue, RIM/RIC/UV1
	7	BD	19.3	87	11.4	0.007
	8	Fed	19.3	95				Graph shown in Fig. 2E
	8	BD	22.8	71	18	<0.001
tdc-1(ok914);daf-1(m40)	3	Fed	11.7	157
	3	BD	12	154	2.1	0.117
	9	Fed	12.1	147
	9	BD	12.2	139	1.2	0.712
tbh-1(ok1196);daf-1(m40)	3	Fed	14	158
	3	BD	14.4	152	3	0.434
	9	Fed	15.4	154
	9	BD	16.7	142	8.6	0.002
daf-12(m20);daf-1(m40)	3	Fed	14.9	159
	3	BD	15.9	137	6.5	0.146
	9	Fed	16.1	125
	9	BD	15.8	121	-1.3	0.692
daf-1(m40) mgl-3(tm1766); mgl-1(tm1811)	5	Fed	15	131
	5	BD	16.3	135	8.8	0.068
	9	Fed	14.3	108
	9	BD	15.1	141	5.8	0.162
Experiments performed at 20° C
Genotype	Experiment #	Condition	Mean LS	N	Mean % change	p-value	Responds?	Note
N2	18	Fed	28.9	132
	18	BD	37.3	38	29	<0.001
daf-7(e1372)	18	Fed	28.3	171
	18	BD	33.4	88	17.8	<0.001
