# Supplementary material for: Age-Dependent Neuroendocrine Signaling from Sensory Neurons Modulates the Effect of Dietary Restriction on Longevity of Caenorhabditis elegans
Source: PLoS Genet. 2017 Jan 20;13(1):e1006544. doi: 10.1371/journal.pgen.1006544 (PMC5291536; doi:10.1371/journal.pgen.1006544)
Supplement: S3 Table — Results for individual lifespan assays with sDR treatment. (XLSX) [file pgen.1006544.s008.xlsx]

## Sheet: sDR
Genotype	Experiment #	Condition	Mean LS	N	Mean % change	p-value	Responds?		KEY
N2	11	AL	15	95						Positive extension, p <0.001
	11	sDR	16.8	97	12.6	<0.001				Postitive extension, 0.01>p>0.001
	12	AL	12.3	61						Negative or no extension (p>0.01)
	12	sDR	13.2	86	15.9	<0.001
daf-1(m40)	11	AL	18.4	111
	11	sDR	18.9	78	2.8	0.221
	12	AL	16.3	92
	12	sDR	16.2	72	-0.6	0.914
daf-7(e1372)	11	AL	16.5	102
	11	sDR	17.6	57	7.2	0.049
	12	AL	13.1	87
	12	sDR	13.3	86	1.2	0.669
daf-3(e1376)	11	AL	14.6	101
	11	sDR	17.8	79	22.1	<0.001
	12	AL	12.7	88
	12	sDR	15.7	80	23.3	<0.001
daf-7(e1372);daf-3(e1376)	11	AL	13.4	108
	11	sDR	15.6	90	16.2	<0.001
	12	AL	12	87
	12	sDR	13.2	85	10.1	<0.001
