# Supplementary material for: Age-Dependent Neuroendocrine Signaling from Sensory Neurons Modulates the Effect of Dietary Restriction on Longevity of Caenorhabditis elegans
Source: PLoS Genet. 2017 Jan 20;13(1):e1006544. doi: 10.1371/journal.pgen.1006544 (PMC5291536; doi:10.1371/journal.pgen.1006544)
Supplement: S4 Table — Results for individual lifespan assays where BD treatment was initiated at multiple ages. (XLSX) [file pgen.1006544.s009.xlsx]

## Sheet: Staggered BD
Genotype	Experiment #	Condition	Mean LS	N	Mean % change	p-value	Responds?		KEY
N2	13	Fed Day 1	18	157						Positive extension, p <0.001
	13	BD Day 1	23.8	78	32.3	<0.001				Postitive extension, 0.01>p>0.001
	13	Fed Day 3	17	134						Negative or no extension (p>0.01)
	13	BD Day 3	19.1	98	12.3	<0.001
	13	Fed Day 5	16.9	129
	13	BD Day 5	16.7	100	-1.3	0.425
	13	Fed Day 7	17	132
	13	BD Day 7	17.1	87	0.8	0.942
	14	Fed Day 1	17	148
	14	BD Day 1	19.6	104	15.3	<0.001
	14	Fed Day 3	15.8	128
	14	BD Day 3	18.3	87	15.9	<0.001
	14	Fed Day 5	14.2	129
	14	BD Day 5	15.2	105	6.8	0.06
	14	Fed Day 7	13.9	135
	14	BD Day 7	12.9	107	-7.1	0.008
	15	Fed Day 1	16.3	143
	15	BD Day 1	21.2	44	29.9	<0.001
	15	Fed Day 3	15	142
	15	BD Day 3	19.5	101	30.2	<0.001
	15	Fed Day 5	13.1	103
	15	BD Day 5	13.8	98	5.6	0.181
	15	Fed Day 7	13.8	133
	15	BD Day 7	13.6	110	-1.4	0.378
	16	Fed Day 3	15.2	125
	16	BD Day 3	18.2	75	19.4	<0.001
	16	Fed Day 5	13.7	123
	16	BD Day 5	13.5	127	-1.4	0.545
	17	Fed Day 3	13.2	83
	17	BD Day 3	16.1	67	22.1	<0.001
	17	Fed Day 5	13.8	69
	17	BD Day 5	13.8	62	0.2	0.95
daf-3(e1376)	13	Fed Day 1	16.5	174
	13	BD Day 1	20.3	71	23.6	<0.001
	13	Fed Day 3	16.4	133
	13	BD Day 3	18.9	92	15.1	<0.001
	13	Fed Day 5	16.3	139
	13	BD Day 5	18	97	10.5	<0.001
	13	Fed Day 7	17.1	123
	13	BD Day 7	17.8	125	3.8	0.012
	14	Fed Day 1	16.5	156
	14	BD Day 1	18.7	93	13	<0.001
	14	Fed Day 3	16.7	132
	14	BD Day 3	18.5	96	10.9	<0.001
	14	Fed Day 5	16	133
	14	BD Day 5	17	123	6.8	0.004
	14	Fed Day 7	15.8	131
	14	BD Day 7	17	108	7.6	0.002
	15	Fed Day 1	16.1	99
	15	BD Day 1	18.9	49	17.8	<0.001
	15	Fed Day 3	15.7	119
	15	BD Day 3	20.3	93	29.1	<0.001
	15	Fed Day 5	14	121
	15	BD Day 5	15.2	108	8.9	<0.001
	15	Fed Day 7	13.9	115
	15	BD Day 7	14.4	112	3.4	0.165
daf-7(ok3125);qdEx37	16	Fed Day 3	16.8	118
	16	BD Day 3	20	91	19.2	<0.001
	16	Fed Day 5	13.8	128
	16	BD Day 5	15.1	107	9.7	0.001
	17	Fed Day 3	13.9	64
	17	BD Day 3	17.6	61	26.7	<0.001
	17	Fed Day 5	14.5	73
	17	BD Day 5	15.6	75	8.1	0.001
daf-7(ok3125);qdEx38	16	Fed Day 3	16.4	102
	16	BD Day 3	19.5	57	19	<0.001
	16	Fed Day 5	13.9	123
	16	BD Day 5	15.4	110	11.3	0.001
	17	Fed Day 3	13.5	35
	17	BD Day 3	17.8	32	31.1	<0.001
	17	Fed Day 5	13.9	18
	17	BD Day 5	15.6	17	12.2	0.038
